# Supplementary material for: The longevity-promoting factor, TCER-1, widely represses stress resistance and innate immunity
Source: Nat Commun. 2019 Jul 17;10:3042. doi: 10.1038/s41467-019-10759-z (PMC6637209; doi:10.1038/s41467-019-10759-z)
Supplement: Supplementary file 4 — Supplementary Data 1 [file 41467_2019_10759_MOESM4_ESM.xlsx]

## Sheet: 1A - Endogenous  Promoter
	Amrit et al., Supplementary Data 1A. Effect of TCER-1 expression driven by tcer-1 endogenous promoter on lifespan of different strains on E. coli OP50 diet
	Strain	Background Genotype	Tissue of TCER-1 transgene expression (promoter)	Trial 1			Bonferroni P-value
				n = obs/ total	Mean	SE ^	P (vs N2)	P (vs glp-1)	P (vs tcer-1; glp-1)	P (vs transgenic siblings
	N2	Wildtype	Control	41/55	15.87	+/- 0.52
	CF1903	glp-1	Control	70/81	21.98	+/- 1.57	0.3755
	AGP75a +	Wildtype	Endogenous (tcer-1)	28/71	19.96	+/- 1.12	0.0025	1
	AGP75a -	Wildtype	Non-transgenic siblings	50/80	15.49	+/- 0.57	1	0.1107		0.0035
	AGP80 +	glp-1	Endogenous (tcer-1)	56/63	27.73	+/- 1.63	0.001	0.4893
	AGP80 -	glp-1	Non-transgenic siblings	64/66	24.78	+/- 1.56	0.0002	1		1
	AGP172 +	tcer-1;glp-1	Endogenous (tcer-1)	31/78	26.84	+/- 1.92	0.0001	0.4976
	AGP172 -	tcer-1;glp-1	Non-transgenic siblings	36/75	18.7	+/- 0.94	0.1728	1		0.005
	Trial 2						Bonferroni P-value
	N2	Wildtype	Control	47/56	17.85	+/- 0.58
	CF1903	glp-1	Control	92/92	28.09	+/- 1.41	0.0001
	AGP75a +	Wildtype	Endogenous (tcer-1)	14/76	21.72	+/- 1.26	0.0118	1
	AGP75a -	Wildtype	Non-transgenic siblings	59/77	18.32	+/- 0.58	1	0.001		0.0874
	AGP80 +	glp-1	Endogenous (tcer-1)	55/61	30.81	+/- 1.42	0.001	1
	AGP80 -	glp-1	Non-transgenic siblings	49/56	25.79	+/- 1.38	0.0001	0.452		0.4203
	AGP172 +	tcer-1;glp-1	Endogenous (tcer-1)	30/72	26.74	+/- 1.65	0.0001	1
	AGP172 -	tcer-1;glp-1	Non-transgenic siblings	35/74	18.12	+/- 1.07	1	0.0002		0.0001
	Trial 3 ^#						Bonferroni P-value
	N2	Wildtype	Control	48/60	18.7	+/- 0.76
	CF1903	glp-1	Control	24/30	29.32	+/- 1.53	0.001
	CF2154	tcer-1;glp-1	Control	42/45	17.11	+/- 0.86	1	0.0001
	AGP172 +	tcer-1;glp-1	Endogenous (tcer-1)	13/24	24.14	+/- 1.82	0.01	0.2842	0.0137
	AGP172 -	tcer-1;glp-1	Non-transgenic siblings	46/62	19.76	+/- 1.67	1	0.0438	1	1
	Trial 4						Bonferroni P-value
	N2	Wildtype	Control	89/120	16.86	+/- 0.71
	CF1903	glp-1	Control	102/111	26.2	+/- 0.97	0.001
	CF2154	tcer-1;glp-1	Control	43/70	18.91	+/- 1	0.1109	0.0001
	AGP172 +	tcer-1;glp-1	Endogenous (tcer-1)	54/130	30.53	+/- 0.87	0.0001	0.0125	0
	AGP172 -	tcer-1;glp-1	Non-transgenic siblings	69/101	23.25	+/- 0.9	0.0001	0.0028	0.0007	0.0001
	^ Trial 3 in tabs 1A, 1B, and 1D consist of data from the same experiment
	# Data from tab 1A (Trial 3) represented in Fig. 2k

## Sheet: 1B - Intestine
	Amrit et al., Supplementary Data 1B. Effect of TCER-1 expression in intestinal cells on lifespan of different strains on normal E. coli OP50 diet
	Strain	Background Genotype	Tissue of TCER-1 expression (promoter)	Trial 1			Bonferroni P values
				n = obs/ total	Mean	SE ^	P (vs N2)	P (vs glp-1)	P (vs tcer-1; glp-1)	P (vs transgenic siblings
	N2	Wildtype	Control	45/60	20.46	+/- 0.89
	CF1903	glp-1	Control	60/61	23.13	+/- 1.52	0.2143
	AGP77a +	Wildtype	Intestine (gly-19)	60/69	19.26	+/- 0.6	0.0574	0.0052
	AGP77a -	Wildtype	Non-transgenic siblings	65/76	17.92	+/- 0.81	0.1653	0.0032		1
	AGP92a +	tcer-1	Intestine (gly-19)	37/41	11.8	+/- 1.09	0.0001	0.0001
	AGP92a -	tcer-1	Non-transgenic siblings	15/15	12.4	+/- 1.25	0.0001	0.0002		1
	AGP78a +	glp-1	Intestine (gly-19)	55/58	27.75	+/- 1.34	0.0001	0.2064
	AGP78a -	glp-1	Non-transgenic siblings	83/86	21.75	+/- 1.13	0.329	0.4429		0.0061
	AGP91a +	tcer-1;glp-1	Intestine (gly-19)	47/74	30.01	+/- 1.21	0.0001	0.0298
	AGP91a -	tcer-1;glp-1	Non-transgenic siblings	71/83	20.58	+/- 1.05	1	0.2468		0.0001
	Trial 2						Bonferroni P values
	N2	Wildtype	Control	52/59	19.38	+/- 0.68
	CF1903	glp-1	Control	50/70	31.72	+/- 1.42	0.0001
	AGP77a +	Wildtype	Intestine (gly-19)	34/70	23.06	+/- 0.78	0.0021	0.0001
	AGP77a -	Wildtype	Non-transgenic siblings	55/73	17.57	+/- 0.53	0.0731	0.001		0.0001
	AGP92a +	tcer-1	Intestine (gly-19)	54/72	25.81	+/- 0.78	0.001	0.001
	AGP92a -	tcer-1	Non-transgenic siblings	49/58	18.3	+/- 0.74	1	0.001		0.0001
	AGP78a +	glp-1	Intestine (gly-19)	74/83	28.04	+/- 0.99	0.001	0.0076
	AGP78a -	glp-1	Non-transgenic siblings	72/82	23.43	+/- 1.15	0.0011	0.0001		0.1019
	AGP91a +	tcer-1;glp-1	Intestine (gly-19)	51/62	28.92	+/- 1.2	0.001	0.1573
	AGP91a -	tcer-1;glp-1	Non-transgenic siblings	63/80	22.16	+/- 0.91	0.0673	0.0001		0.0001
	Trial 3 ^#						Bonferroni P values
	N2	Wildtype	Control	48/60	18.7	+/- 0.76
	CF1903	glp-1	Control	24/30	29.32	+/- 1.53	0.001
	CF2154	tcer-1;glp-1	Control	42/45	17.11	+/- 0.86	1	0.0001
	AGP91b +	tcer-1;glp-1	Intestine (gly-19)	29/60	25.66	+/- 1.52	0.0001	1	0.0001
	AGP91b -	tcer-1;glp-1	Non-transgenic siblings	21/30	13.55	+/- 0.47	0.001	0.0001	0.0328	0.0001
	Trial 4 *						Bonferroni P values
	N2	Wildtype	Control	71/84	18.64	+/- 0.92
	CF1903	glp-1	Control	82/83	25.03	+/- 1.15	0.0001
	CF2154	tcer-1;glp-1	Control	60/75	19.99	+/- 0.97	1	0.0077
	AGP78a +	glp-1	Intestine (gly-19)	72/80	27.88	+/- 0.91	0.001	1	0.0001
	AGP78a -	glp-1	Non-transgenic siblings	76/85	26	+/- 0.99	0.0001	1	0.0011	1
	AGP91a +	tcer-1;glp-1	Intestine (gly-19)	41/75	29.2	+/- 1.52	0.0001	0.4301	0.0001
	AGP91a -	tcer-1;glp-1	Non-transgenic siblings	60/74	20.05	+/- 1.03	0.5067	0.0082	1	0.0001
	Trial 5 $						Bonferroni P values
	N2	Wildtype	Control	57/80	18.44	+/- 0.94
	CF1903	glp-1	Control	82/89	27.35	+/- 1	0.001
	CF2154	tcer-1;glp-1	Control	59/72	21.46	+/- 0.8	0.498	0.0001
	AGP78a +	glp-1	Intestine (gly-19)	75/77	30.78	+/- 0.83	0.001	1	0.001
	AGP78a -	glp-1	Non-transgenic siblings	80/81	26.98	+/- 0.87	0.001	1	0.0001	0.6985
	AGP91a +	tcer-1;glp-1	Intestine (gly-19)	50/75	30.77	+/- 1.03	0.001	0.8254	0.001
	AGP91a -	tcer-1;glp-1	Non-transgenic siblings	56/68	21.23	+/- 0.79	0.6237	0.0001	1	0.001
	Trial 6						Bonferroni P values
	N2	Wildtype	Control	72/80	16.98	+/- 0.74
	CF1903	glp-1	Control	77/81	16.65	+/- 0.76	0.0267
	CF2154	tcer-1;glp-1	Control	86/89	20.44	+/- 1.19	1	0.0217
	AGP77a +	Wildtype	Intestine (gly-19)	58/68	17.81	+/- 0.79	1	0.1352	1
	AGP77a -	Wildtype	Non-transgenic siblings	55/64	18.03	+/- 0.76	1	0.2258	1	1
	AGP92a +	tcer-1	Intestine (gly-19)	68/79	19.33	+/- 0.78	0.2298	0.8112	0.1794
	AGP92a -	tcer-1	Non-transgenic siblings	76/80	11.81	+/- 0.42	0.001	0.001	0.0001	0.001
	AGP78a +	glp-1	Intestine (gly-19)	74/82	25.82	+/- 1.29	0.0001	0.023	0.0001
	AGP78a -	glp-1	Non-transgenic siblings	75/77	18.69	+/- 1.19	0.5313	1	0.5853	0.008
	AGP91a +	tcer-1;glp-1	Intestine (gly-19)	38/67	28.52	+/- 1.81	0.001	0.0012	0.0001
	AGP91a -	tcer-1;glp-1	Non-transgenic siblings	52/62	20.96	+/- 1.48	0.0348	1	0.013	0.0052
	^ Trial 3 in tabs 1A, 1B, and 1D consist of data from the same experiment
	* Trial 4 in tabs 1B, 1C, 1D and 1E consist of data from the same experiment
	$ Trial 5 in tabs 1B, 1C, 1D and 1E consist of data from the same experiment
	# Data from tab 1B (Trial 3) shown in Fig. 2l

## Sheet: 1C - Neurons
	Amrit et al., Supplementary Data 1C. Effect of TCER-1 expression in neurons on lifespan of different strains on normal E. coli OP50 diet
	Strain	Background Genotype	Tissue of TCER-1 expression (promoter)	Trial 1			Bonferroni P values
				n = obs/ total	Mean	SE ^	P (vs N2)	P (vs tcer-1)	P (vs glp-1)	P (vs tcer-1; glp-1)	P (vs transgenic siblings
	N2	Wildtype	Control	64/81	17.22	+/- 0.69
	CF2166	tcer-1	Control	70/80	15.15	+/- 0.68	0.4161
	CF1903	glp-1	Control	74/88	21.01	+/- 1.23	0.0005	0.0001
	CF2154	tcer-1;glp-1	Control	45/50	19.39	+/- 1.41	0.3255	0.0133	1
	AGP132 +	Wildtype	Neurons (rgef-1)	43/65	20.44	+/- 0.75	0.0296	0.0001	0.3175	1
	AGP132 -	Wildtype	Non-transgenic siblings	53/64	15.95	+/- 0.87	1	1	0.0002	0.0948	0.0058
	AGP170a +	tcer-1	Neurons (rgef-1)	58/70	17.57	+/- 0.98	1	0.0762	0.0026	0.6619
	AGP170a -	tcer-1	Non-transgenic siblings	48/71	15.42	+/- 0.68	0.4391	1	0.0028	0.1624	0.1429
	AGP133 +	glp-1	Neurons (rgef-1)	83/89	24.56	+/- 0.93	0.001	0.001	1	0.3896
	AGP133 -	glp-1	Non-transgenic siblings	73/73	22.48	+/- 1.09	0.0001	0.001	1	1	1
	AGP171 +	tcer-1;glp-1	Neurons (rgef-1)	41/65	32.75	+/- 1.5	0.001	0.001	0.0001	0.001
	AGP171 -	tcer-1;glp-1	Non-transgenic siblings	65/73	19.03	+/- 1.26	1	0.0484	1	1	0.001
	Trial 2						Bonferroni P values
	N2	Wildtype	Control	52/55	18.04	+/- 0.62
	CF2166	tcer-1	Control	50/56	16.7	+/- 0.7	1
	CF1903	glp-1	Control	85/89	23.29	+/- 1.29	0.0023	0.0003
	CF2154	tcer-1;glp-1	Control	60/69	20.34	+/- 1.04	0.1662	0.0173	0.3666
	AGP132 +	Wildtype	Neurons (rgef-1)	29/35	18.66	+/- 0.97	1	0.9251	0.0573	1
	AGP132 -	Wildtype	Non-transgenic siblings	44/57	18.94	+/- 0.63	1	0.6466	0.0309	0.9163	1
	AGP170a +	tcer-1	Neurons (rgef-1)	53/63	22.43	+/- 0.93	0.0001	0.0001	0.885	1
	AGP170a -	tcer-1	Non-transgenic siblings	48/67	17.2	+/- 0.7	1	1	0.0013	0.0587	0.0001
	AGP133 +	glp-1	Neurons (rgef-1)	80/81	25.87	+/- 1.09	0.001	0.001	1	0.0086
	AGP133 -	glp-1	Non-transgenic siblings	75/75	26.21	+/- 1.03	0.001	0.001	1	0.0023	1
	AGP171 +	tcer-1;glp-1	Neurons (rgef-1)	40/69	32.25	+/- 1.64	0.001	0.001	0.0021	0.0001
	AGP171 -	tcer-1;glp-1	Non-transgenic siblings	36/37	21.87	+/- 1.53	0.0261	0.0043	1	1	0.0001
	Trial 3						Bonferroni P values
	N2	Wildtype	Control	38/60	15.92	+/- 0.81
	CF1903	glp-1	Control	88/92	21.08	+/- 0.98	0.0051
	AGP132 +	Wildtype	Neurons (rgef-1)	44/51	15.71	+/- 0.98	1		0.0007
	AGP132 -	Wildtype	Non-transgenic siblings	64/79	14.03	+/- 0.65	0.9328		0.0001		0.942
	AGP170a +	tcer-1	Neurons (rgef-1)	5475	17.81	+/- 0.68	0.8375		0.0352
	AGP170a -	tcer-1	Non-transgenic siblings	75/82	10.74	+/- 0.59	0.0001		0.001		0.0001
	AGP170b +	tcer-1	Neurons (rgef-1)	72/82	16.31	+/- 0.72	1		0.0004
	AGP170b -	tcer-1	Non-transgenic siblings	75/92	12.59	+/- 0.57	0.014		0.001		0.0001
	AGP133 +	glp-1	Neurons (rgef-1)	19/20	20.67	+/- 2.61	0.1554		1
	AGP171 +	tcer-1;glp-1	Neurons (rgef-1)	72/100	20.1	+/- 1.14	0.1203		1
	AGP171 -	tcer-1;glp-1	Non-transgenic siblings	88/100	13.32	+/- 0.52	0.1608		0.001		0.0001
	Trial 4 *						Bonferroni P values
	N2	Wildtype	Control	71/84	18.64	+/- 0.92
	CF1903	glp-1	Control	82/83	25.03	+/- 1.15	0.0001
	CF2154	tcer-1;glp-1	Control	60/75	19.99	+/- 0.97	1		0.0077
	AGP171 +	tcer-1;glp-1	Neurons (rgef-1)	34/70	28.14	+/- 1.51	0.0001		1	0.0001
	AGP171 -	tcer-1;glp-1	Non-transgenic siblings	49/65	18.45	+/- 1.13	1		0.0009	1	0.0001
	Trial 5 $#						Bonferroni P values
	N2	Wildtype	Control	57/80	18.44	+/- 0.94
	CF1903	glp-1	Control	82/89	27.35	+/- 1	0.001
	CF2154	tcer-1;glp-1	Control	59/72	21.46	+/- 0.8	0.498		0.0001
	AGP171 +	tcer-1;glp-1	Neurons (rgef-1)	34/57	29.98	+/- 1.17	0.001		1	0.0001
	AGP171 -	tcer-1;glp-1	Non-transgenic siblings	40/59	20.43	+/- 0.78	1		0.0001	1	0.001
	* Trial 4 in tabs 1B, 1C, 1D and 1E consist of data from the same experiment
	$ Trial 5 in tabs 1B, 1C, 1D and 1E consist of data from the same experiment
	# Data from tab 1C (Trial 5) shown in Fig. 2m

## Sheet: 1D - Muscles
	Amrit et al., Supplementary Data 1D. Effect of TCER-1 expression in muscles on lifespan of different strains on normal E. coli OP50 diet
	Strain	Background Genotype	Tissue of TCER-1 expression (promoter)	Trial 1			Bonferroni P values
				n = obs/ total	Mean	SE ^	P (vs N2)	P (vs tcer-1)	P (vs glp-1)	P (vs tcer-1; glp-1)	P (vs transgenic siblings
	N2	Wildtype	Control	80	18.64	+/- 0.72
	CF2166	tcer-1	Control	44/46	15.44	+/- 0.89	0.0757
	CF1903	glp-1	Control	65/67	21.83	+/- 1.17	0.004	0.0001
	CF2154	tcer-1;glp-1	Control	78/81	16.38	+/- 0.93	1	1	0.0134
	AGP76c +	Wildtype	Muscles (myo-3)	51/60	16.34	+/- 1.05	1	1	0.0046	1
	AGP76c -	Wildtype	Non-transgenic siblings	22/30	20.64	+/- 0.84	1	0.0186	1	0.1024	0.539
	AGP194a +	tcer-1	Muscles (myo-3)	40/61	16.28	+/- 1.29	1	1	0.0053	1
	AGP194a -	tcer-1	Non-transgenic siblings	57/64	15.58	+/- 0.92	0.1487	1	0.0001	1	1
	AGP149 +	glp-1	Muscles (myo-3)	66/70	27.06	+/- 0.94	0.001	0.001	0.0974	0.001
	AGP79a +	tcer-1;glp-1	Muscles (myo-3)	48/80	27.48	+/- 1.94	0.0001	0.0001	0.0631	0.0001
	AGP79a -	tcer-1;glp-1	Non-transgenic siblings	53/60	26.48	+/- 1.8	0.0001	0.0001	0.0765	0.0001	1
	Trial 2						Bonferroni P values
	N2	Wildtype	Control	60/71	20.97	+/- 0.61
	CF2166	tcer-1	Control	42/61	17.41	+/- 0.7	0.0043
	CF1903	glp-1	Control	85/90	25.58	+/- 1.08	0.0005	0.0001
	CF2154	tcer-1;glp-1	Control	67/80	19.81	+/- 0.93	1	0.3404	0.0002
	AGP76c +	Wildtype	Muscles (myo-3)	34/75	21.32	+/- 0.68	1	0.002	0.1124	1
	AGP76c -	Wildtype	Non-transgenic siblings	32/45	21.73	+/- 0.68	1	0.0022	0.0889	1	1
	AGP194a +	tcer-1	Muscles (myo-3)	47/76	19.55	+/- 1.02	1	0.2318	0.0003	1
	AGP194a -	tcer-1	Non-transgenic siblings	55/60	17.89	+/- 0.83	0.2343	1	0.0001	0.3154	1
	AGP149 +	glp-1	Muscles (myo-3)	85/87	27.37	+/- 0.88	0.0001	0.001	1	0.0001
	AGP149 -	glp-1	Non-transgenic siblings	47/76	32.77	+/- 1.62	0.001	0.001	0.0009	0.001	0.0066
	Trial 3 ^						Bonferroni P values
	N2	Wildtype	Control	48/60	18.7	+/- 0.76
	CF1903	glp-1	Control	24/30	29.32	+/- 1.53	0.001
	CF2154	tcer-1;glp-1	Control	42/45	17.11	+/- 0.86	1		0.0001
	AGP79b +	tcer-1;glp-1	Muscles (myo-3)	35/45	25.43	+/- 1.84	0.0021		1	0.0006
	AGP79b -	tcer-1;glp-1	Non-transgenic siblings	47/60	19.94	+/- 1.52	1		0.0262	1	0.2156
	Trial 4 *						Bonferroni P values
	N2	Wildtype	Control	71/84	18.64	+/- 0.92
	CF1903	glp-1	Control	82/83	25.03	+/- 1.15	0.0001
	CF2154	tcer-1;glp-1	Control	60/75	19.99	+/- 0.97	1		0.0077
	AGP79a +	tcer-1;glp-1	Muscles (myo-3)	30/65	26.78	+/- 1.03	0.0001		1	0.0056
	AGP79a -	tcer-1;glp-1	Non-transgenic siblings	59/75	24.28	+/- 1.2	0.0002		1	0.0449	1
	Trial 5 $#						Bonferroni P values
	N2	Wildtype	Control	57/80	18.44	+/- 0.94
	CF1903	glp-1	Control	82/89	27.35	+/- 1	0.001
	CF2154	tcer-1;glp-1	Control	59/72	21.46	+/- 0.8	0.498		0.0001
	AGP79a +	tcer-1;glp-1	Muscles (myo-3)	36/61	29.26	+/- 1.12	0.001		1	0.0001
	AGP79a -	tcer-1;glp-1	Non-transgenic siblings	53/70	25.04	+/- 1.12	0.0002		1	0.1204	0.1985
	^ Trial 3 in tabs 1A, 1B, and 1D consist of data from the same experiment
	* Trial 4 in tabs 1B, 1C, 1D and 1E consist of data from the same experiment
	$ Trial 5 in tabs 1B, 1C, 1D and 1E consist of data from the same experiment
	# Data from tab 1D (Trial 5) shown in Fig. 2n

## Sheet: 1E - Hypodermis
	Amrit et al., Supplementary Data 1E. Effect of TCER-1 expression in hypodermal cells on lifespan of different strains on normal E. coli OP50 diet
	Strain	Background Genotype	Tissue of TCER-1 expression (promoter)	Trial 1			Bonferroni P values
				n = obs/ total	Mean	SE ^	P (vs N2)	P (vs tcer-1)	P (vs glp-1)	P (vs tcer-1; glp-1)	P (vs transgenic siblings
	N2	Wildtype	Control	25/44	17.55	+/- 0.82
	CF1903	glp-1	Control	75/77	22.73	+/- 0.95	0.0009
	AGP108 +	Wildtype	Hypodermis (col-12)	47/80	18.34	+/- 0.87	0.9674		0.0023
	AGP108 -	Wildtype	Non-transgenic siblings	82/100	16.73	+/- 0.62	1		0.0001		0.2842
	AGP120 +	tcer-1	Hypodermis (col-12)	74/100	14.2	+/- 0.65	0.0525		0.001
	AGP120 -	tcer-1	Non-transgenic siblings	92/105	12.87	+/- 0.57	0.0009		0.001		0.4973
	AGP121 +	glp-1	Hypodermis (col-12)	53/100	22.71	+/- 0.99	0.0005		1
	AGP122 +	tcer-1;glp-1	Hypodermis (col-12)	71/100	18.15	+/- 0.75	1		0.0012
	AGP122 -	tcer-1;glp-1	Non-transgenic siblings	89/100	13.8	+/- 0.51	0.0019		0.001		0.0001
	Trial 2						Bonferroni P values
	N2	Wildtype	Control	61/80	20.81	+/- 0.8
	CF1903	glp-1	Control	76/77	22.75	+/- 1.06	0.3063
	CF2154	tcer-1;glp-1	Control	74/101	21.17	+/- 1.14	1		1
	AGP108 +	Wildtype	Hypodermis (col-12)	73/87	19.12	+/- 0.72	0.2917		0.0114	0.201
	AGP108 -	Wildtype	Non-transgenic siblings	51/64	21.95	+/- 1.01	0.2822		1	1	0.005
	AGP120 +	tcer-1	Hypodermis (col-12)	32/45	20.13	+/- 1	1		0.6718	1
	AGP120 -	tcer-1	Non-transgenic siblings	53/65	17.99	+/- 0.8	0.1135		0.0043	0.1323	0.4585
	AGP121 +	glp-1	Hypodermis (col-12)	54/86	25.77	+/- 1.54	0.0014		0.2778	0.0561
	AGP121 -	glp-1	Non-transgenic siblings	54/78	26.51	+/- 1.34	0.0001		0.1915	0.0392	1
	AGP122 +	tcer-1;glp-1	Hypodermis (col-12)	22/28	31.64	+/- 2.07	0.0001		0.0047	0.0023
	AGP122 -	tcer-1;glp-1	Non-transgenic siblings	1730	18.23	+/- 1.77	1		0.196	0.7965	0.0001
	Trial 3						Bonferroni P values
	N2	Wildtype	Control	39/45	16.46	+/- 0.61
	CF2166	tcer-1	Control	72/78	14.59	+/- 0.4	0.0081
	CF1903	glp-1	Control	41/80	27.01	+/- 1.00	0.001
	CF2154	tcer-1;glp-1	Control	30/53	16.41	+/- 0.96	1
	AGP108 +	Wildtype	Hypodermis (col-12)	35/60	19.38	+/- 0.62	0.0043	0.0001
	AGP108 -	Wildtype	Non-transgenic siblings	44/58	16.36	+/- 0.42	0.9131	0.0334			0.0002
	AGP120 +	tcer-1	Hypodermis (col-12)	52/74	22.08	+/- 0.75	0.0001	0.001
	AGP120 -	tcer-1	Non-transgenic siblings	50/75	18.24	+/- 0.7	0.0569	0.0001			0.0005
	AGP121 +	glp-1	Hypodermis (col-12)	21/45	29.27	+/- 1.14	0.001		1	0.001
	AGP121 -	glp-1	Non-transgenic siblings	14/45	29.06	+/- 1.10	0.001		1	0.001	1
	AGP122 +	tcer-1;glp-1	Hypodermis (col-12)	47/75	22.08	+/- 0.87	0.0001		0.0005	0.0001
	AGP122 -	tcer-1;glp-1	Non-transgenic siblings	34/57	20.29	+/- 1.28	0.0464		0.003	0.0332	1
	Trial 4 *						Bonferroni P values
	N2	Wildtype	Control	71/84	18.64	+/- 0.92
	CF1903	glp-1	Control	82/83	25.03	+/- 1.15	0.0001
	CF2154	tcer-1;glp-1	Control	60/75	19.99	+/- 0.97	1		0.0077
	AGP122a +	tcer-1;glp-1	Hypodermis (col-12)	20/40	23.96	+/- 1.17	0.0093		1	0.5033
	AGP122a -	tcer-1;glp-1	Non-transgenic siblings	68/75	19.15	+/- 1.05	1		0.0021	1	0.4139
	AGP122b +	tcer-1;glp-1	Hypodermis (col-12)	51/80	25.99	+/- 1.3	0.0001		1	0.0014
	AGP122b -	tcer-1;glp-1	Non-transgenic siblings	72/82	20.24	+/- 0.83	1		0.0005	1	0.0004
	Trial 5 $#						Bonferroni P values
	N2	Wildtype	Control	57/80	18.44	+/- 0.94
	CF1903	glp-1	Control	82/89	27.35	+/- 1	0.001
	CF2154	tcer-1;glp-1	Control	59/72	21.46	+/- 0.8	0.498		0.0001
	AGP122a +	tcer-1;glp-1	Hypodermis (col-12)	58/79	28.14	+/- 0.81	0.001		1	0.0001
	AGP122a -	tcer-1;glp-1	Non-transgenic siblings	62/73	21.03	+/- 0.74	1		0.0001	1
	AGP122b +	tcer-1;glp-1	Hypodermis (col-12)	56/74	26.69	+/- 0.89	0.0001		1	0.0013
	AGP122b -	tcer-1;glp-1	Non-transgenic siblings	64/79	21.7	+/- 0.66	0.421		0.0001	1	0.0001
	* Trial 4 in tabs 1B, 1C, 1D and 1E consist of data from the same experiment
	$ Trial 5 in tabs 1B, 1C, 1D and 1E consist of data from the same experiment
	# Data from tab 1E (Trial 5) shown in Fig. 2o
