# Supplementary material for: The longevity-promoting factor, TCER-1, widely represses stress resistance and innate immunity
Source: Nat Commun. 2019 Jul 17;10:3042. doi: 10.1038/s41467-019-10759-z (PMC6637209; doi:10.1038/s41467-019-10759-z)
Supplement: Supplementary file 6 — Source Data [file 41467_2019_10759_MOESM6_ESM.xlsx]

## Sheet: Fig 3
	Fig 3c; Number of eggs laid on OP50 and PA14											Fig 3d; % reproduction on PA14 compared to OP50, % rescue calculated by normalizing to WT						Fig 3e; % rescue in egg laying on PA14 normalized to WT
	4 hour		8 hour		12 hour		24 hour		48 hour			12 Hours						12 hour
	OP50	PA14	OP50	PA14	OP50	PA14	OP50	PA14	OP50	PA14		WT	AGP77 (Intestine)	AGP76 (Muscle)	AGP108 (Hypodermis)	AGP132 (Neuron)		AGP1	IT213
	18.1	13	17.6	10	20.2	5.2	54.3	9.3	122	30.2		47.7639	45.9016	51	32.3843	15.3487		7.72841	-2.48606
	17.7	12.4	23.9	17.8	27.5	9.6	88.3	23.7	130.1	27.8		56.1505	89.2377	40	36.2022	28.838		21.0668	13.2436
	19.4	7			39.9	15	51.7	14.2	110.6	8.5		34.57	30.9222		60.9137	42.0684		22.376	14.6255
	20.6	12.4			34.8	10.1	58	18	172.9	7.5		40.6627	48.1579		90.404	81.9582
	4	3.8			27.7	7.8	53.1	16.7	136.2	13.8		36.8421	90.0974
	5.6	3			27.1	3	60.4	11.3	144.2	31.9		15.3061
	7.8	1.7			40.8	2.4	52.8	14.4				8.5244
	13.4	6			32.8	10.8	62.7	27.3				36.238
					40.3	15.8	66.5	36.3333				39.2547
					26.2	16.1	57	28.2222				55.3435

## Sheet: Fig 4
	Fig 4g - 4j; TCER-1 expression (GFP Pixel Intensity) in intestinal- and germline-nuclei
	Age				Food
	Intestine		Germline		Intestine		Germline
	Day 1	Day 4	Day 1	Day 4	OP50	PA14	OP50	PA14
	370.98	164.64	725.1	426.81	322.39	60.32	577.99	514.67
	269.37	165.85	613.72	401.93	655.98	62.52	442.76	401.22
	189.1	241.75	480.2	370.64	610.04	58.28	501.86	372.68
	319.06	249.42	511.24	388.2	542.74	89.44	418.19	331.89
	285.2	380.46	525.42	451.35	377.77	114.63	582.59	408.36
	361.02	389.96	635.85	339.03	657.66	82.66	361.74	373.88
	348.61	376.19	521.33	343.16	430.38	74.57	384.22	350.25
	391.64	383.74	523.68	426.69	514.27	78.97	420.26	396.01
	343.1	253.09	471.69	416.14	545.54	53.39	754.36	329.38
	500.73	325.09	705.46	379.72	539.85	62.67	620.29	410.51
	450.17	229.56	547.6	383.64	384.88	52.04	367.66	429.01
	338.01	242.57	502.34	447.04	500.14	73.31	422.13	421.82
	374.77	116.43	473.6	491.21	462.35	78.92	390.07	419.55
	425.36	233.52	522.54	488.51	415.32	73.05	396.61	522.88
	306.12	327.11	477.42	417.62	440.92	113.8	390.81	445.33
	353.5	318.46	562.45	298.46	538.53	91.35	366.03	428.72
	324.11	361.56	534.43	337.26	557.15	72.68	355.14	371.51
	274.96	408.55	517.78	398.19	478.27	216.81	429.4	380.93
	293.92	350.52	651.32	256.24	81.48	177.72	377.99	456.31
	280.07	404.89	566.69	360.37	36.88	164.11	445.05	430.92
	569.64	325.05	675.74	371.47	61.33	125.01	549.37	358.07
	328.97	396.86	589.64	329.91	87.39	178.36	444.8	375
	515.83	513.91	551.1	348.04	112.58	263.96	436.1	335.39
	446.91	346.66	439.76	284.13	77.47	396.98	409.51	416.62
	481.22	198.79	492.53	373.89	65.98	374.65	645.57	362.16
	347.31	516.5	461.23	325.32	55.89	384.88	572.44	313.35
	403	160.41	469.3	340.6	561.08	299.71	506.17	259.27
	321.18	416.66	420.22	289.94	429.83	402.93	698.27	344.62
	440.91	177.89	337.63	305.01	536.27	300.66	562.55	283.61
	464.24	110.77	293.28	392.24	375.03	292.69	516.09	302.79
	494.21	212.83	325.18	302.09	421.98	200.03	664.86	342.99
	429	251.8	360.57	366.31	398.73	217.49	620.33	247.76
	502.95	316.34	385.51	333.02	355.26	301	610.17	283.7
	475.96	253.5	438.73	334.37	345.6	132.79	545.09	416.63
	435.59	323.39	323.79	337.52	236.26	120.18	403.76	317.91
	430.97	314.92	340.62	342.37	460.11	148.26	555.77	330.48
	501.72	246.96	403.16	313.95	154.47	203.15	618.02	306.63
	524.21	386.53	334.95	359.05	146.18	274.64	496.18	330.95
	451.59	163.21	366.18	347.71	265.08	238.54	645.5	322.56
	310.26	263.02	400.52	383.18	458.57	130.35	539.25	271.87
	347.6	244.94	394.27	331.34	435.96	55.5	450.75	331.22
	432.86	284.05	271.38	398.36	798.52	145.9	626.08	282.42
	528.59	276.31	235.49	401.52	549.11	148.5	531.96	346.45
	364.34	297.76	310.43	451.95	451.98	152.1	502.03	269.05
	206.56	285.05	413.17	408.27	608.19	140.99	550.72	271.3
	152.87	288.95	347.95	389.12	431.56	162.72	603.86	245.69
	222.37	368.46	333.45	422.48	341.86	152.31	594.06	276.27
	414.78	332.31	346.23	407.75	389.28	158.12	490.89	287.53
	416.8	256.83	468.22	507.78	331.18	76.36	531.54	322.71
	374.22	327.08	351.2	381.32	370.47	375.5	476.16	360.33
	207.15	245.1	331.45	388.57	437.91	380.08	617.95	310.14
	323.34	309.74	417.87	316.03	444.31	223.34	835.88	360.6
	526.31	193.51	433.8	439	305.98	353.35	639.39	447.08
	344.74	145.7	324.76	389.75	470.95	321.28	559.35	324.37
	362.66	153.25	387.51	411.86	391.98	455.83	587.62	302.72
	366.59	329.38	510.68	396.84	352.98	394.62	689.82	357.94
	316.87	380.55	391.04	423.72	402.79	309.58	349.64	316.33
	236.88	408.48	379.91	448.93	377.11	289.79	434.23	302.33
	328.94	375.95	366.83	406.64	369.32	258.45	255.95	478.04
	231.86	273.11	495.66	435.77	241.15	338.57	305.5	272.27
	177.72	307.87	395.71	486.01	260.85	396.63	330.84	218.56
	126.12	418.49	334.86	389.72	352.08	195.08	313.38	256.54
	302.56	381.93	342.3	219.68	166.66	256.31	313.93	236.83
	208.17	320.39	528.68	218.02	175.96	315.28	283.89	335.64
	121.01	328.26	488.31	248.51	220.04	424.66	274.34	306.86
	327.34	353.12	577.07	223.98	325.59	328.55	357.49	285
	300.52	146.7	517.13	217.86	384.88	436.1	394.84	287.32
	321.5	260.38	528.45	192.14	295.58	289.82	297.75	321.85
	454.22	114.11	573.14	209.27	337.33	344	297.63	694.11
	489.8	370.78	573.72	248.85	493.5	255.21	245.31	441.09
	317.79	101.27	575.64	238.86	614.87	329.77	289.07	240.53
	168.46	417.5	770.74	227.96	414.86	394.9	335.15	203.27
	400.16	361.81	548.42	283.28	341.3	307.65	332.2	268.54
	251.73	382.85	537.31	258.96	250.31	319.1	253.91	442.15
	174.85	256.56	581.46	168.61	270.82	246.48	306.15	357.98
	410.82	251.73	597.53	207.25	368.06	320.9	285.2	257.91
	355.92	175.08	1302.59	221.02	319.99	426.1	331.47	232.12
	315.07	235.04	455.49	198.2	399.17	255.87	275.03	212.52
	125.22	99.42	567.01	225.57	456.62	392.73	303.23	252.98
	379.58	161.27	572.74	215.66	311.43	294.61	284.14	303.81
	325.26	182.73	800.66	220.26	424.27	247.25	335.53	228.2
	425.81	350.41	576.63	258.26	472.93	324.18	363.01	316.88
	312.89	218.48	515.48	241.37	557.51	275.31	336.22	148.64
	328.16	219.53	514.66	264.72	593.3	352.74	329.55	194.66
	312.53	345.06	541.78	284.76	458.68	363.41	542.88	178.65
	207.74	263.12	999.59	280.68	109.76	294.54	473.28	218.24
	699.31	191.05	771.74	258.97	241.69	225.28	288.01	258.76
	570.52	136.7	1081.82	297.48	240.85	379.27	330.41	346.53
	597.56	267.25	902.05	377.57	312.82	446.32	360.33	219.07
	597.35	353.79	720.5	274.82	312.45	367.79	292.3	267.78
	410.35	338.46	706.47	296.52	306.04	322.7	315.37	222.56
	257.03	356.77	977.32	355.23	368.98	331.43	368.99	279.87
	595.87	186.26	859.82	333.57	290.06	362.69	285.68	262.2
	573.1	261.87	668.54	387	305.69	419.82	330.5	261.06
	471.23	371.77	659.29	502.29	316.4	260.92	363.58	256.88
	562.14		664.89	350.97	353.8	131.6	324.72	278.71
	451.51		803.46	238.08	344.66	240.11	346.18	241.44
	474.86		776.42	301.77	228.44	309.98	405.37	285.84
	369.46		730.66	394.88	416.06	308.1	352.28	296.88
	353.33		793.74	454.86	347.56	273.92	323.12	288.04
	324.32		759.57	429.51	340.81	372.2	350.19	271.09
	333.01		619.47	460.46	331.98	610.45	470.17	281.47
	326.96		626.14	481.18	222.09	515.85	386.96	300.18
	295.98		670.45	414.59	495.35	485.55	306.71	314.54
	378.49		405.98	437.95	490.66	443.78	256.53	275.99
	445.94		484.85	453.15	621.34	288.83	217.07	304.08
	394.41		407.34	421.12	527.92	425.36	187.06	340.69
	527.75		184.61	418.8	587.41		187.71	272.06
	531.18		323.12	420.99	638.75		210.13	219.85
	347.02		248.29	366.71	604.88		340.93	366.24
	565.8		488.91	420.74	545.53		185.6	233.23
	329.88		244.92	405.82	654.29		177.52	261.47
	585.63		401.93	441.41	592.55		236.93	376.42
	662.37		325.47	434	537.43		414.26	468.93
	539.42		306.77	403.36	453.85		283.46	409.73
	528.39		384.67	379.28	367.08		274.25	411.81
	664.74		450.41	369.94	546.57		370.08	338
	522.76		480.29	250.8	147.76		294.58	396.03
	528.46		407.53	319.09	105.94		260.82	334.84
	705.53		388.13	282.81	268.58		224.9	417.26
	512.03		443.26	404.88	220.84		233.95	258.84
			350.07	360.33	290.68		445.72	413.75
			324.19	369.25	255.48		221.43	341.68
			352.89	308.18	311.99		462.02	535.22
			358.6	289.9	329.82		390.23	452.2
			397.24	283.06	276.87		455.55	398.4
			377.9	280.42	320.37		416.22	366.73
			349.44	279.92	195.06		505.72	380.06
			294.54	340.45	334.61		393.21	282.96
			534.73	387.71	363.67		489.79	292.25
			391.9	317.84	415.8		534.91	511.83
			329.5	320.22	277.49		346.41	396.92
			258.03	322.1	152.94		377.51	350.97
			366.92	289.13	196.5		471.03	291.68
			532.43	342.08	411.81		416.4	338
			394.25	285.43	337.38		405.49	322.15
			303.51	274.37	376.69		432.41	353.14
			272.01	285.44	334.37		433.07	347.47
			343.59	310.46	448.43		474.06	237.31
			514.61	289.03	323.58		262.26	223.9
			451.51	354.9	233.11		404.28	243.8
			469.02	305.52	533.42		266.47	389.56
			797.74	330.67	385.35		358.24	260.05
			443.91	355.83	206.55		265.71	376.31
			432.29	365.94	334.8		370.57	301.93
			407.71	368.57	224.67		293.71	317.32
			447.96	367.41	358.35		284.84	314.4
			452.29	377.32	287.08		362.51	304.91
			460.02	422.28	310.28		305.09	325.95
			475.83	396.71	440.03		365.1	267.34
			572.59	488.02	532.93		318.9	218.07
			435.66	411.51	279.61		361.24	237.4
			526.65	465	411.3		394.56	266.24
			413.69	345.15	408.02		367.28	232.91
			379.16	356.79	412.79		504.34	189.53
			540.09	324.06	491.49		311.69	215.37
			493.43	319.24	510.47		354.61	244.12
			456.99	288.86	364.85		398.44	198.72
			399.03	284.33	406.7		913.94	198.49
			394.11	254.94	435.38		356.66	246.43
			689.77	247.84	486.09		452.68	256.87
			606.95	270.06	510.07		291.15	278.74
			528.78	301.24	394.38		373.54	226.51
			762.76	209.36	491.35		370.07	245.53
			622.88	247.2	357.03		421.9	230.73
			1050.01	214				232.56
			709.08	209.47				250.83
			649.08	293.45				267.49
			553.83	188.41				226.62
			432.04	231.18				294.69
			530.45	298.39				303.78
			478.58	224.45				238.29
			597.44	190.99				203.75
			691.81	293.92				259.1
			981.63	176.76				252.4
			623.23	166.17				230.22
			521.12	165.85				254.24
			554.9	151.01				205.95
			682.5	160.02				231.16
			999.2	154.03				455.01
			657.15	157.59				336.53
			790.46	158.79				214.92
			555.95	161.46				243.5
			260.33	153.87				321.71
			232.79	160.42				263.5
			232.8	133.5				240.88
			307.44	171.53				244.27
			247.26	144.08				238.57
			277.06	143.25				285.66
			234.84	285.07				191.07
			213.65	137.18				195.19
			263.88	141.06				311.01
			194.23	121.91				280.91
			263.84	139.3				326.22
			251.87	497.29				399.98
			256.75	570.04				297.62
			233.56	551.11				311.14
			259.2	987.46				353.91
			231.75	588.92				408.2
			248.79	634.55				433.1
			225.62	692.81				264.2
			205.09	538.38				319.22
			266.65	551.31				324.3
			384.77	836.51				230.68
			412.36	674.76				431.89
			500.95	729.18				323.63
			382.22	609.13				350.54
			479.77	550.88				401.97
			462.21	538.06				314.97
			328.91	496.27				278.5
			400.81	544.16				239.94
			435.12	606.19				360.64
			346.41	705.54				356.75
			322.74	544.2				333.82
			415.67	547.71				305.02
			359.78	414.3				385.13
			557.46	580.78				396.98
			462.93	485.67				275.1
			329.16	393.13				258.76
			372.69	385.57				290.01
			437.75	453.29				255.31
			435.92	418.37				280.6
			341.99	432.97				238.62
			319.08	641.72				270.42
			406.96	275.94				211.75
			349.78	276.9				271.77
			332.94	304.95				262.51
			359.23	313.77				224.24
			431.36	294.78				223.28
			443.86	288.44				392.29
			292.07	260.54				231.77
			311.97	275.87				208.5
			285.84	250.9				279.21
			353.31	273.94				219.71
			317.2	290.84				214.81
			312.97	315.76				191.4
			349.41	275.62				170.31
			279.05	238.89				221.58
			405.12	269.91				271.23
			345.08	264.06				211.78
			261.35	243.02				263.5
			374.94	237.12				214.16
			288.07	272.46				217.75
			319.46	316.86
			372.86	251.04
			296.42	183.24
			318.29	402.51
			297.6	165.8
			330.36	221.72
			423.36	263.48
			377.28	257.21
			358.96	381.63
			314.99	280.08
			363.53	248.88
			343.83	282.63
			306.34
			315.05
			310.74
			487.14
			481.79
			391.37
			427.67
			353.96
			395.89
			312.79
			339.8
			318.02
			315.7
			295.94
			320.48
			436.98
			321.86
			287.97
			350.53
			212.37
			200.17
			239.76
			237.46
			262.28
			416.72
			299.05
			332.15
			282.78
			271.95
			232.39
			297.25
			267.83
			235.66
			209.1
			384.59
			311.1
			445.06
			515.76
			378.25
			422.47
			481.64
			394.37
			387.84
			486.31
			484.88
			431.97
			453.23
			404.62
			505.4
			367.15
			414.51
			404.21
			493.13
			345.08
			261.35
			374.94
			288.07
			319.46
			372.86
			296.42
			318.29
			297.6
			330.36

## Sheet: Fig 5
	Fig 5; mRNA levels
	WT	tcer-1	WT	tcer-1
	OP50	OP50	PA14	PA14
	5a; pmk-1
	1	1.2	1.9	2.5
	0.8	1.2	1.6	2.4
	1	1.2
	5f; C24B9.9 (dod-3)
	1	6.6	2.3	13.7
	1	3.1	2.3	10.6
	1.1	4.5	2.9	9.1
	5g; F55G11.4
	1	4	13.9	48.8
	1.1	3.5	12.8	40.2
	1.4	2.7	15.2	38.7
	5h; F35E12.5 (irg-5)
	1	9.6	50.8	298.6
	1.8	3	67.6	164.6
	4.1	1.7	122.1	93.9
	5i; C14C6.5
	1	1.9	2.8	3.6
	1.3	1.4	2.7	2.9
	1.1	1.2	2.9	2.7

## Sheet: Fig 6
	Fig 6; mRNA levels
	WT	tcer-1	WT	tcer-1
	OP50	OP50	PA14	PA14
	6a; C08E8.3
	1		0.906953	43.6739
	0.840197	1.83814	0.883499	16.1353
	1	5.4	2.3	15.9
	1.3	3.7	3.9	20.4
	1	3.1	3.7	11.1
	6b; T12B5.8 (fbxa-59)
	1		3.89129	11.5663
	1.5626	2.71547	4.39359	4.79639
	1	15.1264	7.04989	37.6506
	1.29999	6.68649	13.0511	8.47257
	3.70815	2.36379	29.7599	5.52874
	1	15.4	9.5	43.1
	1.5	5	20.1	22.5
	3.6	2.6	34.8	12.9
	6c; C50F7.5
	1	33.5	13.9	164.8
	1	17.6	36.1	68.8
	1	21.4901	46.5207	59.2441
	1.21504	8.31145	80.8149	50.3022
	1.69578	6.13601	42.0694	31.9956
	6d; C45G7.3 (ilys-3)
	1		0.625746	3.27149
	3.50278	11.8997	0.819775	8.96529
	1	176.1	1.2	436.5
	1	119	1.6	595.2
	1.7	104.1	2.3	286.6
	1	107.3	0.6	219
	0.6	54.6	1.2	266.3
	0.9	58.2	1.3	176.5

## Sheet: Fig 8
	Fig 8b; Wave Init. Rate							Fig 8c; Activity Index							Fig 8d; Brush Stroke
	WT			tcer-1				WT			tcer-1				WT			tcer-1
	Day-1	Day-5	Day-10	Day-1	Day-5	Day-10		Day-1	Day-5	Day-10	Day-1	Day-5	Day-10		Day-1	Day-5	Day-10	Day-1	Day-5	Day-10
	110.816	101.483	43.4677	99.1458	109.513	11.0764		106.206	102.795	40.0568	86.001	112.206	10.97		111.752	107.223	29.762	77.1246	103.365	29.5651
	88.8702	101.315	113.797	100.305	99.7728	49.4406		89.4974	94.0732	99.3251	104.043	98.3448	37.4156		96.5028	99.673	112.533	92.1926	105.588	44.6519
	102.25	92.2438	102.047	117.121	117.743	92.3254		103.975	98.5905	96.0243	119.006	124.493	80.2296		108.648	75.1729	45.2477	115.854	140.712	79.1468
	102.643	120.259	103.275	85.0518	101.757	75.7734		99.5593	83.6763	100.979	93.4779	101.532	61.2085		102.291	119.507	41.8712	89.2708	102.729	68.0656
	100.546	63.0962	67.3584	116.505	99.7227	18.9093		100.03	54.1035	67.0089	109.39	105.011	16.1619		89.5282	109.019	61.9088	111.505	109.734	25.109
	104.414	101.546	61.6799	101.689	54.9873	37.847		105.331	95.0819	49.3141	96.9855	39.689	28.8824		117.898	108.429	53.5379	110.92	59.0373	27.3066
	101.929	78.2663	84.7333	99.9951	86.2721	65.8292		108.806	50.2321	71.022	96.0807	78.1709	61.8114		113.067	110.593	71.3168	100.413	103.328	61.2703
	101.953	99.9355	68.8158	100.874	79.7032	66.0254		92.9572	94.8338	67.8445	97.9343	83.2408	66.3714		75.3403	105.543	110.61	102.488	115.78	66.2429
	89.0784	67.0342	83.219	101.401	130.334	7.46137		85.9682	53.9141	62.9444	100.475	109.318	3.86711		72.6569	113.268	68.9061	106.061	133.604	10.5289
	101.36	66.7891	68.1301	99.7969	72.4403	21.3284		96.2052	55.6835	60.9524	99.4248	92.7332	22.3912		103.895	63.8075	97.2885	107.438	105.173	21.4705
	104.071	90.6776	62.6434	77.8542	89.1544	95.3317		102.168	84.7734	57.6611	80.6447	88.4824	90.7852		93.56	98.2424	64.2318	87.1751	102.024	97.7526
	103.259	105.508	102.306	100.091	101.252	7.12943		104.488	102.662	83.9324	102.605	112.742	3.94643		108.35	104.946	102.971	104.778	111.017	10.9085
	85.3257	79.9745	67.6756	95.2078	115.016	45.0927		93.1636	74.112	64.2414	92.563	124.099	41.8836		56.404	56.0105	34.1353	94.5479	111.565	32.5346
	90.957	101.039	36.2648	108.572	81.0789	62.7246		88.1553	87.1669	33.2909	125.511	88.629	69.7573		71.9614	73.1299	40.4447	125.836	61.5526	23.8914
	104.148	116.49	52.1476	68.0001	99.3748	48.6477		97.345	114.305	52.8636	74.8272	93.4352	47.6778		103.028	110.619	18.6004	72.851	103.842	64.2861
	107.53	83.7484	94.5975	100.286	133.051	34.8174		117.801	96.8123	63.2444	98.4221	125.447	35.8784		127.745	98.0456	70.7978	103.682	99.9254	26.8919
	103.778	68.3021	72.7131	106.123	108.258	35.0971		100.336	62.6946	56.6782	97.325	100.217	24.9602		103.567	113.437	43.9226	95.5762	130.637	32.1938
	89.6353	58.6754	67.5667	103.644	103.987	68.3699		88.5883	47.8748	54.0964	111.551	101.376	54.333		82.073	57.0087	58.1853	125.356	100.838	59.1061
	101.649	72.6308	72.789	103.453	89.507	59.5609		108.009	75.0142	55.506	104.308	73.1445	55.7268		111.964	123.464	14.6874	75.0765	100.682	60.766
	103.442	96.8926	68.7585	101.072	132.939	67.2557		102.723	75.7031	59.2697	99.3093	121.192	58.0434		85.0919	86.7281	18.707	84.6356	120.649	51.4142
	93.4775	136.684	59.0481	118.625	122.877	35.8499		92.0802	77.6779	41.4298	117.063	61.2155	28.1657		119.715	116.759	24.3554	113.14	56.8186	42.8527
	101.353		85.5751	117.682	80.0222	75.0409		109.183		70.0598	116.039	93.8205	57.7154		116.065		51.0083	123.111	87.6712	53.0122
	102.403		63.151	99.3111	99.4362	32.5857		113.874		49.6686	99.2847	95.711	28.9128		116.809		43.4605	75.4081	104.029	29.0125
	91.1357		103.135	100.272	80.724	33.6671		91.6016		93.4823	100.717	80.4063	20.6721		86.799		93.5859	105.619	89.7652	21.4412
	102.988		68.2194	119.144	80.6121	34.3458		105.245		51.4173	125.757	88.2441	26.2155		104.899		38.5912	109.242	103.135	24.7093
	84.7189		67.5914	106.228	116.586	83.6977		92.5749		48.9505	86.6867	111.168	78.7157		94.3692		57.9986	116.753	70.6537	79.7743
	103.104		66.1463	100.037		95.5054		103.515		50.4902	93.459		66.3198		108.141		51.8965	97.9621		44.7102
	106.037		67.7175	66.4084		20.2023		104.478		44.3286	67.491		15.5272		112.356		55.6389	99.1235		21.9785
	106.911		65.3048	117.164		33.9242		107.537		50.6961	113.56		30.9125		112.681		59.5635	113.805		25.7202
	108.979		6.57085	68.9412		33.4864		109.292		3.60172	90.058		30.5463		117.403		11.3874	63.0535		31.9755
	101.239		49.9175			79.22		79.3092		43.3813			52.7694		75.4392		43.7387			64.2469
			97.4837			8.84155				77.6175			5.58393				87.5254			12.5678
	112.18	90.32	88.85	111.89	68.89	32.5		110.45	81.86	77.31	104.41	79.51	43.98		106.95	86.24	54.28	109.67	69.15	66.99
	96.11	96.49	63.69	96.69	98.17	97.01		93.17	76.68	57.77	100.73	100.28	78.54		93.56	103.05	57.85	104.89	103.06	84.09
	95.36	97.34	68.12	96.94	96.59	95.95		95.54	103.52	47.21	130.2	100.91	78.36		100.02	53.89	66.65	116.94	105.89	84.34
	109.91	126.71	62.67	97.19	94.21	61.7		89.62	110.98	52.16	95.29	89.97	63.28		98.42	87.19	46.65	98.46	101.99	68.11
	95.64	96.04	64.62	97.68	105.55	6.82		98.81	127.56	55.54	106.59	103.06	4.02		99.15	124.66	81.94	26.79	102.16	11.83
	110.71	110.55	65.57	101.68	96.21	56.57		111.84	68.94	66.55	98.77	98.09	51.57		107.87	106.37	75.13	111.54	104.63	56.52
	111.19	42.87	90.54	98.39	97.53	77.64		112.23	45.28	73.95	95.54	105.06	67.77		119.56	70.36	26.58	95.89	107.63	79.19
	99.7	96.61	97.91	96.61	96.52	62.94		100.54	92.51	91.8	86.73	108.03	50.7		106.99	116.65	102.98	91.37	113.58	52.99
	94.24	95.9	52.85	96.89	97.09	63.34		102.28	97.05	48.43	98.17	98.41	51.25		105	97.28	47.37	101.82	113.12	49.82
	112.39	111.56	46.95	96.66	113.98	20		113.95	111.52	41.46	101.9	108.79	21.36		123.21	30.45	41.67	107.26	107.44	19.18
	111.93	89	74.53	92.67	96.93	78.29		107.54	81.93	57.68	91.2	86.43	66.1		112.32	91.55	56.98	100.92	101.99	41
	111.84	117.11	62.98	96.05	82.52	32.56		107.37	76.37	59.94	89.01	80.16	21.38		103.41	109.79	55.05	93.28	109.05	21.44
	94.12	111.96	49.13	100.07	97.45	29.55		102.23	111.28	53.69	105.84	94.4	24.6		98.89	105.57	58.6	102.95	77.29	19.04
	90.01	113.32	63.46	95.13	63.03	65.07		79.82	56.4	51.66	95.31	61.37	43.52		98.38	106.25	60.94	85.73	58.41	50.79
	94.97	94.36	73.81	107.55	79.4	64.03		95.43	99.68	67.6	102.52	88.36	61.64		75.39	102.52	53.46	108.64	94.83	54.11
	96.69	126.87	46.25	114.13	97.39	79.7		111.97	126.05	39.48	111.83	108.22	79.49		105.94	108.38	24.37	124.49	112.08	70.56
	109.81	105.54	63.57	112.73	97.44	7.64		109.97	56.72	49.69	112.8	113.06	4.29		84.5	42.97	46.88	119.23	97.98	10.41
	80.7	97.58	90.31	89.75	98.45	50.68		96.03	103.22	70.08	86.89	92.35	43.65		106.36	64.39	74.74	83.3	79.5	44.62
	95.68	127.1	62.28	110.29	92.23	33.06		99.19	86.68	51.19	97.3	97.25	27.22		100.09	118.62	31.34	93.06	87.58	24.77
	98.54	96.88	89.78	71.8	38.15	61.79		98.91	53.97	58.38	79.94	79.03	55.95		93.96	73.66	87.32	82.33	75.71	63.02
	101.46	109.54	47.97	96.28	98.02	74.15		108.31	111.02	49.89	93.78	111.1	76.52		101.93	98.39	45.92	102.87	115	70.9
	94.96	111.85	51.53	103.53	82.01	59.42		94.24	96.89	43.04	98.08	89.86	52.14		96.98	101.87	48.15	103.08	93.34	57.49
	96.09		108.92	96.1	108.62	96.34		91.16		88.95	88.93	98.73	78.69		94.41		75.44	96.89	99.25	83.23
	95.54		61.35	121.89	65.31	63.03		93.28		48.32	123.64	72.36	49.87		108.14		52.37	128.97	70.45	52.07
	96.76		45.8	97.61	100.5	70.73		93.63		34.36	99.53	66.91	70.21		93.49		35.6	113.95	113.66	20.75
	95.91		64.28	97.24	64.65	32.48		99.16		46.78	92.94	74.3	38.78		98.5		12.55	108.84	70.52	21.47
	97.55		63.64	82.62	97.34	50.8		83.34		53.39	100.62	111.37	59.1		66.58		44.64	67.82	127.48	60.22
			41.49	123.93	87.96	51.82				31.52	111.51	83.3	53.29				36.27	119.02	79.41	63.41
			31.39		82.87	48.99				29.66		89.81	38.36				40.81		115.18	49.28
			88.63			65.65				85.45			68.37				48.7			83.12
			48.31			63.54				34.72			48.67				34.37			49.58
	98.62	95.28	65.31			31.79		91.24	101.89	53.17	102.28	64.3	33.71							51.24
	94.76	95.49	63.04	98.69	67.68	31.33		92.2	102.63	57.1	93.01	105.76	28.91		86.35	99.66	47.16	100.85	65.98	29.14
	111.93	94.83	62.58	100.21	83.05	66.25		105.91	93.38	68.36	110.26	42.49	56.95		90.36	82.32	52.31	97.09	114.78	29.73
	113.77	95.97	90.55	111.79	51.86	51.21		116.45	71.54	76.07	94.77	105.38	42.35		113.01	127.25	62.43	103.64	43.5	42.42
	96.31	95.89	78.15	99.57	100.65	66.59		88.98	96.72	52.01	94.83	83.75	61.99		115.58	60.3	77.07	101.22	109.95	71.02
	93.76	97.46	62.74	100.8	81.66	67.92		84.57	95.89	43.52	35.17	76.24	66.48		92.7	107.78	53.24	98.57	92.16	63.67
	97.13	81.28	41.98	41.15	66.46	65.1		90.05	86.71	33.73	93.64	101.09	60.67		88.08	72.93	65.99	30.8	75.14	20.87
	96.04	80.51	58.89	100.68	94.01	57.12		97.83	93.21	42.6	68.09	103.89	47.71		83.66	83.32	29.24	97.87	82.94	35.25
	55.03	92.73	46.45	66.97	99.91	66.8		56.86	89.6	37.02	96.46	104.63	64.67		92.87	82.68	45.6	29.03	108.93	55.71
	94.71	98.93	47.31	95.15	100.07	34.09		87.25	106.91	36.79	99.36	77.02	31.36		77.95	91.9	46.67	108.15	111.04	30.41
	104.99	62.99	63.95	100.83	84.98	50.7		121.74	53.87	46.76	107.11	109.77	44.47		76.53	85.51	35.62	85.36	99.63	55.16
	95.69	64.16	78.72	101.3	100.32	67.85		89.48	82.57	71.68	108.79	120.79	73.51		117.5	66.3	36.42	108.36	116.38	88.71
	95.82	90.15	62.76	101.89	101.16	67.14		102.32	82.41	60.86	80.66	91.85	58.06		86.99	75.8	57.45	110.21	126.15	55.95
	95.8	98.45	57.48	85.16	99.95	82.38		99.04	78.08	49.02	118.07	105.43	68.06		105.34	73.14	57.72	83.79	96.37	74.08
	94.91	94.44	39.25	117.86	84.42	33.33		98.8	59.5	27.69	103.32	55.56	30.56		95.63	115.67	53.93	116.42	104.27	29.81
	111.9	96.85	63.64	101.02	57.07	66.76		102.52	86.06	71.37	103.73	109.16	48.18		96.97	81.63	20.3	107.16	48.17	46.92
	95.21	124.47	56.81	99.07	109.86	77.75		102.66	119.69	48.43	108.05	92.79	67.79		95.6	77.09	71.53	111.03	102.62	89.4
	95.51	113.32	73.4	100.71	93.91	66.59		101.99	100.18	68.71	101.37	95.29	44.63		99.58	114.39	44.22	112.35	105.67	46.95
	99.06	100.63	46.41	101.67	87.07	16.12		94.92	70.66	38.51	103.39	96.43	13.36		98.94	99.49	59.59	103.19	73.32	17.06
	110.83	72.84	64.72	98.84	87.75	15.24		112.36	88.42	74.66	121.18	99.77	11.87		87.29	57.05	50.97	111.42	110.67	16.61
	110.55	113.47	48.39	115.66	100.72	52.18		110.77	118.77	38.04	106.66	101.87	45.11		118.99	88.3	57.21	124.59	105.03	48.16
	110.06	64.54	67.12	104.14	100.01	20.41		111.13	73.74	84.72	105.48	108.57	17.14		106.54	115.61	34.35	118.5	106.73	26.47
	110.43	93.61	82.14	100.6	99.93	65.76		107.72	92.71	80.32	100.68	96.9	55.55		105.44	69.27	89.28	109.31	114.15	46.76
	97.36	95.11	47.24	101.35	99.88	34.07		98.3	76.11	43.5	99.19	115.95	33.27		103.91	86.13	52.21	103.51	82.01	44.02
	109.98	98.59	50.16	100.6	104.72	62.54		110.08	65.65	48.61	102.26	97.78	52		103.52	109.87	47.86	103.53	126.22	60.89
	108.93	96.35	61.7	99.74	99.51	72.04		109.12	77.42	41.85	118.84	111.35	62.2		104.25	108.4	50.97	76.55	92.48	44.43
	98.91	89.35	64.35	133.32	100.09	83.01		106.73	83.08	57.92	101.28	90.12	100.46		102.7	49.47	66.3	118.23	116.09	42.47
	110.63	102.26	62.73	101.86	91.29	65.44		111.11	91.82	52.43	106.5	110.97	59.43		108.85	88.98	65.75	101.01	117.25	58.05
	95.81	82.86	47.76	100.9	100.76	66.07		90.07	87.69	40.41	114.34	96.13	63.73		106.36	139.84	45.43	109.21	115.97	92.3
	95.56	97.68	63.03	118.04	90.25	82.53		107.8	86.71	57.55	101.22	80.64	73.17		109.53	118.4	33.87	112.91	122.32	59.52
			42.14	100.41	79.59	58.72				32.19		124.65	41.71		128.98	101.48	62.97	106.13	76.69	32.96
			75.31		101.68	48.75				66.46		76.82	49.19				61.97		123.77	34.5
					66.93												82.41		79.1
